# Supplementary material for: Modeling the Impact of Excipients Selection on Nitrosamine Formation towards Risk Mitigation
Source: Pharmaceutics. 2023 Jul 25;15(8):2015. doi: 10.3390/pharmaceutics15082015 (PMC10458871; doi:10.3390/pharmaceutics15082015)
Supplement: Supplementary file 1 [file pharmaceutics-15-02015-s001.zip]

Archive with 1 entries (1 files):
- pharmaceutics-2490244-supplementary.xlsx
