# Supplementary material for: Modeling the Impact of Excipients Selection on Nitrosamine Formation towards Risk Mitigation
Source: Pharmaceutics. 2023 Jul 25;15(8):2015. doi: 10.3390/pharmaceutics15082015 (PMC10458871; doi:10.3390/pharmaceutics15082015)
Supplement: Supplementary file 1 [file pharmaceutics-15-02015-s001.zip › pharmaceutics-2490244-supplementary.xlsx]

## Sheet: Instructions
Instructions
1. Genaral rules: pink cells have to be filled in. Green cells present fixed values or outcomes of calculations. The "Example calculation" sheet is an example that can help you.
2. Insert in cells B2 and B3 tablet dose weight and nitrosamine MW.
3. Insert in B4 the percentage of conversion of nitrites into nitrosamines (found experimentally or based on sheet named "percentage of conversion")
4. Insert in B12-B21 the percentage of each component in the original formulation of the dosage form - if less than 9 excipients are present, leave remaining cells blank
5. Insert in C12-C21 the nitrite level (ug/g = ppm) for each excipient (found experimentally or based on sheet named "nitrite contents")
6. Insert in B28-B37 the percentage of each component in the modified formulation of the dosage form based upon excipient selection - if less than 9 excipients are present, leave remaining cells blank
7. Insert in C28-C37 the nitrite level (ug/g = ppm) for each excipient (found experimentally or based on sheet named "nitrite contents")

## Sheet: Example calculation
Values to be filled in	Calculated/fixed values
	Variables		Constants		Absolute amounts	Microcrystalline cellulose	Lactose monohydrate	Hypromellose	Croscarmellose sodium	Silicon dioxide	Sodium stearyl fumarate	Magnesium stearate	Excipient 8	Excipient 9
Dose weight (g)	0.2	Nitrite MW (g/mol)	46.005		Original formulation	79.1218	27.4666	9.0425	2.84839	2.93881	2.64493	2.93881	0	0
Nitrosamine MW (g/mol)	400	Lower limit (ng/day)	18		Excipient selection	4.52125	27.4666	9.0425	2.84839	2.93881	2.64493	2.93881	0	0
Conversion (%)	13	Higher limit (ng/day)	178
					Relative amounts	Microcrystalline cellulose	Lactose monohydrate	Hypromellose	Croscarmellose sodium	Silicon dioxide	Sodium stearyl fumarate	Magnesium stearate	Excipient 8	Excipient 9
					Original formulation	0.622998	0.216269	0.0711997	0.0224279	0.0231399	0.0208259	0.0231399	0	0
					Excipient selection	0.0862813	0.524159	0.172563	0.0543572	0.0560828	0.0504745	0.0560828	0	0
Original formulation
Component	Concentration (% w/w)	Nitrite level (ug/g)	Nitrosamine amount (ng)	Relative amount (%)
API	15	0	0	0
Microcrystalline cellulose	50	0.7	79.1218	0.622998
Lactose monohydrate	22.5	0.54	27.4666	0.216269
Hypromellose	5	0.8	9.0425	0.0711997
Croscarmellose sodium	3	0.42	2.84839	0.0224279
Silicon dioxide	1	1.3	2.93881	0.0231399
Sodium stearyl fumarate	3	0.39	2.64493	0.0208259
Magnesium stearate	0.5	2.6	2.93881	0.0231399
Excipient 8			0	0
Excipient 9			0	0
Total	100		127.002	1
Excipient selection
Component	Concentration (% w/w)	Nitrite level (ug/g)	Nitrosamine amount (ng)	Relative amount (%)
API	15	0	0	0
Microcrystalline cellulose	50	0.04	4.52125	0.0862813
Lactose monohydrate	22.5	0.54	27.4666	0.524159
Hypromellose	5	0.8	9.0425	0.172563
Croscarmellose sodium	3	0.42	2.84839	0.0543572
Silicon dioxide	1	1.3	2.93881	0.0560828
Sodium stearyl fumarate	3	0.39	2.64493	0.0504745
Magnesium stearate	0.5	2.6	2.93881	0.0560828
Excipient 8			0	0
Excipient 9			0	0
Total	100		52.4013	1

## Sheet: Calculation sheet template
Values to be filled in	Calculated/fixed values
	Variables		Constants		Absolute amounts	Excipient 1	Excipient 2	Excipient 3	Excipient 4	Excipient 5	Excipient 6	Excipient 7	Excipient 8	Excipient 9
Dose weight (g)	0.2	Nitrite MW (g/mol)	46.005		Original formulation	113.031	0	0	0	0	0	0	0	0
Nitrosamine MW (g/mol)	400	Lower limit (ng/day)	18		Excipient selection	56.5156	0	0	0	0	0	0	0	0
Conversion (%)	13	Higher limit (ng/day)	178
					Relative amounts	Excipient 1	Excipient 2	Excipient 3	Excipient 4	Excipient 5	Excipient 6	Excipient 7	Excipient 8	Excipient 9
					Original formulation	1	0	0	0	0	0	0	0	0
					Excipient selection	1	0	0	0	0	0	0	0	0
Original formulation
Component	Concentration (% w/w)	Nitrite level (ug/g)	Nitrosamine amount (ng)	Relative amount (%)
API			0	0
Excipient 1	50	1	113.031	1
Excipient 2			0	0
Excipient 3			0	0
Excipient 4			0	0
Excipient 5			0	0
Excipient 6			0	0
Excipient 7			0	0
Excipient 8			0	0
Excipient 9			0	0
Total	50		113.031	1
Excipient selection
Component	Concentration (% w/w)	Nitrite level (ug/g)	Nitrosamine amount (ng)	Relative amount (%)
API			0	0
Excipient 1	50	0.5	56.5156	1
Excipient 2			0	0
Excipient 3			0	0
Excipient 4			0	0
Excipient 5			0	0
Excipient 6			0	0
Excipient 7			0	0
Excipient 8			0	0
Excipient 9			0	0
	50		56.5156	1

## Sheet: Rate of conversion
Amine type	Secondary amine
Manufacturing	Direct compression (DC)		Wet granulation (WG)
API form	Base	Salt	Base	Salt
Rate of conversion	0.1	0.13	0.09	0.29
	Based on Moser et al. (2023)
	Note that these percentages are specific to the experimental set-up of the study of Moser et al.. For more precise calculations, percentage of conversion should be determined experimentally.

## Sheet: Nitrite contents
Excipients	Min (ug/g)	Mean (ug/g)	Max (ug/g)
Corn starch	0.055	0.21	0.61
Croscarmellose sodium	0.17	0.42	1
Crospovidone	0.79	6.5	14
Hypromellose	0.01	0.8	5
Lactose monohydrate	0.07	0.54	1.7
MgSt	0.1	2.6	6.1
MCC	0.04	0.7	2.4
Povidone	0.1	0.83	2.3
Based on Boetzel. at (2022)
